# Supplementary material for: Research on ACEI of Low-Molecular-Weight Peptides from Hirudo nipponia Whitman
Source: Molecules. 2022 Aug 24;27(17):5421. doi: 10.3390/molecules27175421 (PMC9457961; doi:10.3390/molecules27175421)
Supplement: Supplementary file 1 [file molecules-27-05421-s001.zip]

Archive with 1 entries (1 files):
- molecules-1845648-supplementary.xlsx
