# Supplementary material for: Research on ACEI of Low-Molecular-Weight Peptides from Hirudo nipponia Whitman
Source: Molecules. 2022 Aug 24;27(17):5421. doi: 10.3390/molecules27175421 (PMC9457961; doi:10.3390/molecules27175421)
Supplement: Supplementary file 1 [file molecules-27-05421-s001.zip › molecules-1845648-supplementary.xlsx]

## Sheet: 3KD-1
Source	Peptide	ALC (%)	Length	Mass	PTM
3KD-1	YLN(+0.98)ALKKF	100	8	996.564	Deamidation (NQ)
3KD-1	LN(+0.98)TNADKQL	99.9	9	1016.51	Deamidation (NQ)
3KD-1	LTWASHEKM	99.9	9	1101.53
3KD-1	LTWASHEK	99.9	8	970.487
3KD-1	SPDLPKLKPD	99.9	10	1108.61
3KD-1	T(+42.01)TSASSHLNKGLKQ	99.8	14	1512.79	Acetylation (Protein N-term)
3KD-1	ATAASSSSLESK	99.8	12	1137.55
3KD-1	ATWSGAVLAGR	99.8	11	1087.58
3KD-1	LLNTFHQY	99.7	8	1034.52
3KD-1	LELPAEK	99.7	7	798.449
3KD-1	SVKLGHPDTL	99.7	10	1065.58
3KD-1	LAGGGLSSVGGGSSTLK	99.6	17	1446.77
3KD-1	LGDT	99.6	4	404.191
3KD-1	M(+42.01)(+15.99)NSLSEANTK	99.5	10	1151.51	Acetylation (Protein N-term); Oxidation (M)
3KD-1	KTTNADKQLS	99.5	10	1104.58
3KD-1	SRSGGGGGGGLGSGGSLR	99.4	18	1474.72
3KD-1	M(+15.99)LTELEKAL	99.4	9	1062.56	Oxidation (M)
3KD-1	KPPQRPP	99.4	7	818.476
3KD-1	YHKYSL	99.4	6	809.407
3KD-1	LN(+0.98)TNADKQLS	99.2	10	1103.55	Deamidation (NQ)
3KD-1	VLEHLM(+15.99)	99.2	6	756.384	Oxidation (M)
3KD-1	FGSGGGSSSSVK	99	12	1055.49
3KD-1	SGGSGWSSSRGYP	99	13	1283.55
3KD-1	A(+42.01)GELTPEEEAQYKK	98.8	14	1633.78	Acetylation (Protein N-term)
3KD-1	SVKLGHPDTLNQGEFKEL	98.8	18	2011.04
3KD-1	VAEGTQVLELPFK	98.8	13	1429.78
3KD-1	GPDELRK	98.8	7	813.434
3KD-1	AELRHVM(+15.99)	98.8	7	870.438	Oxidation (M)
3KD-1	N(+0.98)TGGADKQLS	98.7	10	990.462	Deamidation (NQ)
3KD-1	T(+42.01)TSASSHLNKG	98.7	11	1143.55	Acetylation (Protein N-term)
3KD-1	SVKKQPL	98.7	7	798.496
3KD-1	TWASHQ(+0.98)KM	98.5	8	988.444	Deamidation (NQ)
3KD-1	LGHPDTL	98.3	7	751.386
3KD-1	ELLKLH	98.1	6	751.459
3KD-1	DTNADKQLS	97.8	9	990.462
3KD-1	LTLGSKLQDA	97.7	10	1044.58
3KD-1	QALKATGKNL	97.7	10	1042.61
3KD-1	LTLGSKLQGE	97.6	10	1044.58
3KD-1	ESGGAN(+0.98)KQLS	97.6	10	990.462	Deamidation (NQ)
3KD-1	LHKELSP	97.6	7	822.46
3KD-1	YRDDLKLK	97.5	8	1049.59
3KD-1	KTVDGSPGLK	97.5	10	1000.56
3KD-1	ATAASSSSLEKS	97.4	12	1137.55
3KD-1	YSNRVVN(+0.98)L	97.4	8	964.498	Deamidation (NQ)
3KD-1	YSNRVVD	97.4	7	851.414
3KD-1	DAGAGLALNDHF	97.3	12	1199.56
3KD-1	EKAL	97.2	4	459.269
3KD-1	HAVYRDDLKKL	97.1	11	1356.75
3KD-1	HGLN(+0.98)PTL	97.1	7	751.386	Deamidation (NQ)
3KD-1	KTVN(+0.98)GPSGKL	96.9	10	1000.56	Deamidation (NQ)
3KD-1	T(+42.01)VPYKGKD	96.9	8	948.492	Acetylation (Protein N-term)
3KD-1	VLEHYP	96.9	6	756.381
3KD-1	LN(+0.98)QDARDL	96.8	8	944.456	Deamidation (NQ)
3KD-1	LMTELEKAL	96.7	9	1046.57
3KD-1	AN(+0.98)KGGGVAK	96.7	9	801.434	Deamidation (NQ)
3KD-1	KVLEHLM(+15.99)	96.7	7	884.479	Oxidation (M)
3KD-1	SSSSGRALGGGL	96.6	12	1047.53
3KD-1	T(+42.01)SSRHSP	96.5	7	812.378	Acetylation (Protein N-term)
3KD-1	P(+42.01)CLPAEK	96.5	7	798.394	Acetylation (Protein N-term)
3KD-1	VLGGVN(+0.98)VTGPHL	96.3	12	1162.63	Deamidation (NQ)
3KD-1	DSSGHGNL	96.1	8	785.33
3KD-1	YLN(+0.98)ALKK	96.1	7	849.496	Deamidation (NQ)
3KD-1	A(+42.01)SLRHVM(+15.99)	96	7	870.438	Acetylation (Protein N-term); Oxidation (M)
3KD-1	LAFPSGGVVAN(+0.98)KLQ	95.9	14	1400.77	Deamidation (NQ)
3KD-1	LGHPDTLNQGEFK	95.8	13	1454.72
3KD-1	A(+42.01)TVQQLEGR	95.8	9	1042.54	Acetylation (Protein N-term)
3KD-1	VALFHYK	95.7	7	876.486
3KD-1	SRSGGGGGGGLGSGGSLRSS	95.6	20	1648.79
3KD-1	LN(+0.98)TGGADKQL	95.6	10	1016.51	Deamidation (NQ)
3KD-1	PNELN(+0.98)GLQLK	95.5	10	1125.6	Deamidation (NQ)
3KD-1	KTNQKDPGVLN(+0.98)	95.4	11	1213.63	Deamidation (NQ)
3KD-1	GSGGGSYGSGGGGGGHGSY	95.2	19	1513.58
3KD-1	VKLGHPDTL	95	9	978.55
3KD-1	LAPHALL	95	7	733.449
3KD-1	EKVL	94.8	4	487.301
3KD-1	A(+42.01)GELTPEEEQAYKK	94.7	14	1633.78	Acetylation (Protein N-term)
3KD-1	LN(+0.98)TNAN(+0.98)KQL	94.7	9	1016.51	Deamidation (NQ)
3KD-1	T(+42.01)TSLRQF	94.7	7	893.461	Acetylation (Protein N-term)
3KD-1	YLDALKKF	94.6	8	996.564
3KD-1	SPDLPLKKPD	94.6	10	1108.61
3KD-1	VGGGSSTLKYTTTSSVYPSV	94.5	20	1989.99
3KD-1	VRKDLQ	94.3	6	757.445
3KD-1	A(+42.01)PPAHAR	94.2	7	760.398	Acetylation (Protein N-term)
3KD-1	N(+42.01)PCKYC	94.1	6	768.293	Acetylation (Protein N-term)
3KD-1	VEN(+0.98)TNADKQL	94	10	1131.54	Deamidation (NQ)
3KD-1	STLEDFYLDEER	94	12	1515.67
3KD-1	ELLKLHA	94	7	822.496
3KD-1	LTCVASHEK	93.6	9	986.486
3KD-1	K(+42.01)HPDTL	93.5	6	751.386	Acetylation (Protein N-term)
3KD-1	SGGGGSYGSGGGGGGGHSY	93.3	19	1513.58
3KD-1	DLN(+0.98)TNAN(+0.98)KQL	93.3	10	1131.54	Deamidation (NQ)
3KD-1	LAGGGLSSVGGGRTMKY	93.1	17	1609.82
3KD-1	GSGGGGGGLGSGGSLALGDH	93.1	20	1568.72
3KD-1	K(+42.01)PQ(+0.98)EHVP	93	7	876.434	Acetylation (Protein N-term); Deamidation (NQ)
3KD-1	ALLFLRP	93	7	828.522
3KD-1	VGGGSSTLKYTTTSSVLM(+15.99)V	92.9	19	1902.96	Oxidation (M)
3KD-1	R(+42.01)RLL	92.8	4	598.391	Acetylation (Protein N-term)
3KD-1	EVTNADKQLS	92.6	10	1103.55
3KD-1	LSGLLYEERT	92.5	10	1179.61
3KD-1	ESNADKQLS	92.5	9	990.462
3KD-1	T(+42.01)TSASSHLNKGLK	92.3	13	1384.73	Acetylation (Protein N-term)
3KD-1	SGVSNGGGGAVGSNSLR	92.3	17	1474.71
3KD-1	ATFKFP	91.7	6	709.38
3KD-1	A(+42.01)KGLTTAHEQ	91.5	10	1096.55	Acetylation (Protein N-term)
3KD-1	LVNLLSQR	91.5	8	941.566
3KD-1	TERGYSF	91.5	7	858.387
3KD-1	KLKL	91.5	4	500.369
3KD-1	VLLGGVN(+0.98)VTGPHL	91.2	13	1275.72	Deamidation (NQ)
3KD-1	STLTNLERT	91.2	9	1033.54
3KD-1	ERGAFSSRSGY	91	11	1215.56
3KD-1	SVKLGHDPTLNQGEFKEL	91	18	2011.04
3KD-1	LTQ(+0.98)LEKAL	90.9	8	915.528	Deamidation (NQ)
3KD-1	PDTLGHPDTL	90.7	10	1064.51
3KD-1	SVGNSSTLKYTTTSM(+15.99)VLSVS	90.4	20	2077.02	Oxidation (M)
3KD-1	LDTNAEPAGL	90.4	10	999.487
3KD-1	LN(+0.98)ALKKF	90.4	7	833.501	Deamidation (NQ)
3KD-1	P(+42.01)VLLNTFHQY	90.3	10	1272.65	Acetylation (Protein N-term)
3KD-1	QLERNLE	90.3	7	900.466
3KD-1	LGN(+0.98)LADTYKH	90.1	10	1131.56	Deamidation (NQ)
3KD-1	MLTELEKAL	90.1	9	1046.57
3KD-1	EHLVLM(+15.99)E	90	7	885.427	Oxidation (M)

## Sheet: 3KD-2
Source	Peptide	ALC (%)	Length	Mass	PTM
3KD-2	FLANVSTVLTSK	99.9	12	1278.72
3KD-2	ESVGKGAVHDVKD	99.9	13	1339.67
3KD-2	A(+42.01)GAN(+0.98)GVAGPK	99.9	10	883.44	Acetylation (Protein N-term); Deamidation (NQ)
3KD-2	MLTAEEK	99.9	7	820.4
3KD-2	LN(+0.98)LDHNKKLD	99.9	10	1209.64	Deamidation (NQ)
3KD-2	ALDEASKK	99.9	8	860.46
3KD-2	VNVN(+0.98)EVGGEALGR	99.8	13	1313.66	Deamidation (NQ)
3KD-2	ALGNTGHELGR	99.8	11	1123.57
3KD-2	AAHLSAEEK	99.8	9	954.477
3KD-2	A(+42.01)GPAGSVGPAGAVGPR	99.7	16	1361.71	Acetylation (Protein N-term)
3KD-2	EKKVPEE	99.7	7	857.449
3KD-2	VGGQAGAHGAEALER	99.6	15	1421.7
3KD-2	VVAGVANALAHK	99.6	12	1148.67
3KD-2	SPDLPKLKDP	99.6	10	1108.61
3KD-2	LLVVYPWTQR	99.6	10	1273.72
3KD-2	FNEKSKEL	99.6	8	993.513
3KD-2	SRSGGNGGGLGSGGSLR	99.2	17	1474.72
3KD-2	SVKKQPL	99.1	7	798.496
3KD-2	SVKLGHPDTL	99	10	1065.58
3KD-2	ELEKAPK	99	7	813.46
3KD-2	ERQFSSRGS	98.8	9	1052.5
3KD-2	AGFAGDDAPR	98.7	10	975.441
3KD-2	KPPQRPP	98.7	7	818.476
3KD-2	DDHDDEKVLDN	98.6	11	1313.54
3KD-2	AEEKAGV	98.5	7	702.355
3KD-2	M(+15.99)GAAP	98.4	5	461.194	Oxidation (M)
3KD-2	TTTAAPAA	98.3	8	702.355
3KD-2	A(+42.01)GPAGAAGAEAGK	98.2	13	1068.52	Acetylation (Protein N-term)
3KD-2	A(+42.01)GPPSGVGPAGK	98.2	12	1035.53	Acetylation (Protein N-term)
3KD-2	LGEYGFQNALLVR	98	13	1478.79
3KD-2	VTELPR	98	6	713.407
3KD-2	ERGAFSSRSGY	97.9	11	1215.56
3KD-2	KVNGDPNK	97.9	8	870.456
3KD-2	SRSGGGGGGGLGSGGSLRSS	97.7	20	1648.79
3KD-2	ELLKLH	97.6	6	751.459
3KD-2	VDGP	97.6	4	386.18
3KD-2	PHAH	97.6	4	460.218
3KD-2	DLDHNKKLDFT	97.4	11	1344.67
3KD-2	K(+42.01)GSGGSLRSS	97.4	10	976.494	Acetylation (Protein N-term)
3KD-2	GPPGPVGSPGK	97.3	11	948.503
3KD-2	A(+42.01)GPSGPVGPAGK	97	12	1035.53	Acetylation (Protein N-term)
3KD-2	LYGCENQN(+0.98)TLSTK	96.9	13	1470.67	Deamidation (NQ)
3KD-2	Q(+42.01)EGPAGSVGPAAGVGPR	96.9	17	1547.77	Acetylation (Protein N-term)
3KD-2	C(+42.01)GLP	96.8	4	430.189	Acetylation (Protein N-term)
3KD-2	NGGGGGLGSGGSRSSL	96.7	16	1318.62
3KD-2	GSGGGGGGLGSGGSLRSS	96.7	18	1405.65
3KD-2	Q(+42.01)FGQDGLAGPK	96.6	11	1158.57	Acetylation (Protein N-term)
3KD-2	RSNGGGNLGSGGSLR	96.5	15	1387.69
3KD-2	VNVN(+0.98)Q(+0.98)VGEGALGR	96.4	13	1313.66	Deamidation (NQ)
3KD-2	LSGLLYEERT	96.4	10	1179.61
3KD-2	LPGP	96.2	4	382.222
3KD-2	N(+0.98)PVRVK	96	6	712.423	Deamidation (NQ)
3KD-2	GSGGGGGGLGSGGSLR	95.8	16	1231.59
3KD-2	Q(+42.01)PGPVGPSGK	95.7	10	964.498	Acetylation (Protein N-term)
3KD-2	LGQ(+0.98)YGFQNALLVR	95.6	13	1478.79	Deamidation (NQ)
3KD-2	Q(+42.01)EGPAGSVGPAGAVGPR	95.6	17	1547.77	Acetylation (Protein N-term)
3KD-2	A(+42.01)GPPGSVGPAGK	95.5	12	1035.53	Acetylation (Protein N-term)
3KD-2	T(+42.01)DN(+0.98)DDY	95.5	6	784.24	Acetylation (Protein N-term); Deamidation (NQ)
3KD-2	S(+42.01)DPPAGCYATVFDK	95.3	14	1511.66	Acetylation (Protein N-term)
3KD-2	AACGLLPK	95.3	8	771.431
3KD-2	Q(+42.01)SGSQGLQGPR	95	11	1155.56	Acetylation (Protein N-term)
3KD-2	NGGGGLGSGGSLRSS	94.9	15	1261.6
3KD-2	LQ(+0.98)KGHGLRL	94.8	9	1021.6	Deamidation (NQ)
3KD-2	LGCVLHEK	94.8	8	897.474
3KD-2	VNVDEVGDAALGR	94.7	13	1313.66
3KD-2	GSGGGGGGLGSGGSLALGDH	94.6	20	1568.72
3KD-2	EGPAGLSVPN(+0.98)GR	94.5	12	1153.57	Deamidation (NQ)
3KD-2	D(+42.01)GEAL	94.5	5	545.233	Acetylation (Protein N-term)
3KD-2	Q(+42.01)FGAEGNVGPAGK	94.4	13	1272.61	Acetylation (Protein N-term)
3KD-2	VTLM(+15.99)PK	94.3	6	703.394	Oxidation (M)
3KD-2	VGGQAGAHGAELAER	94.2	15	1421.7
3KD-2	LSPGAFAPLVK	94.2	11	1098.64
3KD-2	FQPLVDEPK	94.2	9	1071.56
3KD-2	VVEELK	94.2	6	715.412
3KD-2	EGTGPSGPAGPTGAR	94.1	15	1310.62
3KD-2	AVGGLKGKDLQ	94	11	1084.62
3KD-2	NEGCFLQHK	93.9	9	1074.49
3KD-2	Q(+42.01)EGPTGVQGPCAVGHGEGK	93.8	19	1848.84	Acetylation (Protein N-term)
3KD-2	LAGALELEDLLR	93.8	12	1311.74
3KD-2	GPSGPAGGPSGPLQGP	93.7	16	1331.65
3KD-2	SGGSGWSSRSGP	93.6	12	1120.49
3KD-2	LSGLLYEETR	93.5	10	1179.61
3KD-2	EGPAGLSPVDGR	93.4	12	1153.57
3KD-2	K(+42.01)EYGFQDALLVR	93.3	12	1479.77	Acetylation (Protein N-term)
3KD-2	Q(+42.01)VGPPSGVGPAGK	93.3	13	1191.62	Acetylation (Protein N-term)
3KD-2	N(+42.01)NGPPSGVGPAGK	93.1	13	1192.58	Acetylation (Protein N-term)
3KD-2	GPPGPVGPSGK	93.1	11	948.503
3KD-2	DAAGAGAGPM(+15.99)GPAGPAGAR	92.8	19	1566.72	Oxidation (M)
3KD-2	LPVLPKP	92.8	7	762.5
3KD-2	GPSGPQGPSGPNLAP	92.8	15	1331.65
3KD-2	ESNAN(+0.98)KQLS	92.7	9	990.462	Deamidation (NQ)
3KD-2	LGHN(+0.98)FGGPDVQAAFQK	92.6	16	1685.82	Deamidation (NQ)
3KD-2	A(+42.01)GEAGPPGPEGPAGEK	92.6	16	1461.67	Acetylation (Protein N-term)
3KD-2	A(+42.01)GQ(+0.98)AGPGWHGPAGEK	92.6	15	1461.66	Acetylation (Protein N-term); Deamidation (NQ)
3KD-2	K(+42.01)TGSGEAGMHGGK	92.6	13	1257.58	Acetylation (Protein N-term)
3KD-2	FLANVSLSLTSK	92.5	12	1278.72
3KD-2	PGFGAADALNGR	92.5	12	1144.56
3KD-2	EDETVVKTR	92.5	9	1075.55
3KD-2	ADTGPSGPAGPTGAR	92.4	15	1310.62
3KD-2	SAGAP	92.4	5	401.191
3KD-2	GYSFVTTEAR	92.4	10	1129.54
3KD-2	GPN(+0.98)EGVGSAGPVVVTNHG	92.3	18	1647.79	Deamidation (NQ)
3KD-2	A(+42.01)TQ(+0.98)HRKV	92.1	7	881.472	Acetylation (Protein N-term); Deamidation (NQ)
3KD-2	GPDEGVGSAGPVVVTGGHG	91.8	19	1647.79
3KD-2	HCYDESGPSLVHR	91.6	13	1498.66
3KD-2	YGSFTTTEAR	91.6	10	1131.52
3KD-2	VGVPPVLKQ	91.6	9	935.58
3KD-2	QPPN(+0.98)PAGPAGK	91.4	11	1033.52	Deamidation (NQ)
3KD-2	SSLLEKLGDAGKK	91.2	13	1344.76
3KD-2	ESSGLNSEVK	91.2	10	1048.5
3KD-2	VAPGVSTKGLT	91.1	11	1028.59
3KD-2	EGTGPAGPAGPVGVPQR	91	17	1545.79
3KD-2	A(+42.01)EEVEEELRKY	90.9	11	1435.68	Acetylation (Protein N-term)
3KD-2	VLSAADRAALKQ	90.9	12	1241.71
3KD-2	GPSDPSGAAGPAGLPGSR	90.8	18	1549.75
3KD-2	GPN(+0.98)GQ(+0.98)VGSAGPVVTFYP	90.8	17	1647.78	Deamidation (NQ)
3KD-2	FLANVSTVLSTK	90.8	12	1278.72
3KD-2	AAFTEGCCGQAAN(+0.98)K	90.7	14	1370.56	Deamidation (NQ)
3KD-2	LPVLPPK	90.5	7	762.5
3KD-2	VELQELDNR	90.4	9	1114.56
3KD-2	PLKPGVD	90.4	7	724.412
3KD-2	Q(+42.01)SGSQGLAGGPR	90.3	12	1155.56	Acetylation (Protein N-term)
3KD-2	QAPVSGPK	90.3	8	782.429
3KD-2	ADTGPAGPAGPVGPVQR	90.2	17	1545.79
3KD-2	GSGGGSYGSGGGGGGGHYS	90.2	19	1513.58
3KD-2	GPSGPQGPSGPLANP	90.2	15	1331.65
3KD-2	GPATPPGPSGK	90.2	11	964.498
3KD-2	T(+42.01)DDDAR	90	6	733.288	Acetylation (Protein N-term)

## Sheet: 3KD-3
Source	Peptide	ALC (%)	Length	Mass	PTM
3KD-3	PGAL	99.9	4	356.206
3KD-3	ESVGKGAVHDVKD	99.9	13	1339.67
3KD-3	VYVHLK	99.9	6	757.449
3KD-3	VFALDQK	99.8	7	819.449
3KD-3	NDKPKTV	99.8	7	800.439
3KD-3	ALDEASKK	99.8	8	860.46
3KD-3	SPDLPKLKPD	99.8	10	1108.61
3KD-3	SPDLPKLKDP	99.8	10	1108.61
3KD-3	SVKKQPL	99.8	7	798.496
3KD-3	VGN(+0.98)TYERPK	99.7	9	1063.53	Deamidation (NQ)
3KD-3	NN(+0.98)KPKTV	99.7	7	800.439	Deamidation (NQ)
3KD-3	LDLDHNKKLD	99.7	10	1209.64
3KD-3	TQDRKL	99.6	6	759.424
3KD-3	ALGNTGHELGR	99.6	11	1123.57
3KD-3	VFVFPR	99.6	6	763.438
3KD-3	ESVGKQVHDVKD	99.5	12	1339.67
3KD-3	EERRL	99.4	5	701.382
3KD-3	RSSNGGGGGLGSGGSLR	99.2	17	1474.72
3KD-3	A(+42.01)GKL	99.2	4	429.259	Acetylation (Protein N-term)
3KD-3	LDQNVEELK	98.9	9	1086.56
3KD-3	SGGGGGGGLGSGGSLRSS	98.6	18	1405.65
3KD-3	DKEL	98.6	4	503.259
3KD-3	QKVV	98.4	4	472.301
3KD-3	LN(+0.98)QNVEELK	98.1	9	1086.56	Deamidation (NQ)
3KD-3	AN(+0.98)KGGGVAK	97.7	9	801.434	Deamidation (NQ)
3KD-3	LDLKLR	97.7	6	756.486
3KD-3	RSGGNGGGLGSGGSLR	97.6	16	1387.69
3KD-3	L(+42.01)AVT	97.6	4	444.258	Acetylation (Protein N-term)
3KD-3	DPKTVR	97.3	6	714.402
3KD-3	KPPP	97.1	4	437.264
3KD-3	SGVSGGGGGGGLGSNSLR	97	18	1474.71
3KD-3	ESVGKGAVHN(+0.98)VKDV	96.9	14	1438.74	Deamidation (NQ)
3KD-3	P(+42.01)AGK	96.4	4	413.227	Acetylation (Protein N-term)
3KD-3	P(+42.01)ASTHEQ	96.2	7	810.351	Acetylation (Protein N-term)
3KD-3	V(+42.01)PGV	96.1	4	412.232	Acetylation (Protein N-term)
3KD-3	SRSGGGGGGGLGSGGSLRSS	95.9	20	1648.79
3KD-3	VTVK	95.9	4	445.29
3KD-3	K(+42.01)SGKGPK	95.9	7	742.434	Acetylation (Protein N-term)
3KD-3	VLLDGVQNRP	95.6	10	1109.62
3KD-3	RM(+15.99)LLRR	95.6	6	859.517	Oxidation (M)
3KD-3	KDGL	95.6	4	431.238
3KD-3	L(+42.01)VAT	95.5	4	444.258	Acetylation (Protein N-term)
3KD-3	VGDTYEGVKP	95.1	10	1063.52
3KD-3	N(+0.98)VHN(+0.98)GKVVSTHEQVLEKKN	95.1	19	2161.11	Deamidation (NQ)
3KD-3	T(+42.01)N(+0.98)DDDY	95	6	784.24	Acetylation (Protein N-term); Deamidation (NQ)
3KD-3	ERQFSSRGS	94.8	9	1052.5
3KD-3	T(+42.01)ALLNAKQ	94.7	8	899.508	Acetylation (Protein N-term)
3KD-3	SRSGGNGGGLGSGGSLRSS	94.6	19	1648.79
3KD-3	N(+0.98)DN(+0.98)RKL	94.4	6	760.371	Deamidation (NQ)
3KD-3	LDVN	94.4	4	459.233
3KD-3	PPPK	94.3	4	437.264
3KD-3	EDETVVKTR	94.2	9	1075.55
3KD-3	AVGGLKGLGKDA	94.1	12	1084.62
3KD-3	GSGGGGGGLGSGGSLALGDH	94.1	20	1568.72
3KD-3	FNEKSKEL	93.8	8	993.513
3KD-3	AHM(+15.99)PKTV	93.6	7	798.406	Oxidation (M)
3KD-3	ELLKLH	93.6	6	751.459
3KD-3	LSDGVKK	93.3	7	745.433
3KD-3	NNGGGLGSGGSLTGATY	93.1	17	1481.67
3KD-3	APVT	93.1	4	386.216
3KD-3	SGGSGWSSRSGP	93	12	1120.49
3KD-3	DAQ(+0.98)TTLLELR	92.8	10	1159.61	Deamidation (NQ)
3KD-3	A(+42.01)TQ(+0.98)HRKV	92.4	7	881.472	Acetylation (Protein N-term); Deamidation (NQ)
3KD-3	GSGGGGGGLGSGGSLR	92.2	16	1231.59
3KD-3	D(+42.01)KVKVD	92.1	6	744.402	Acetylation (Protein N-term)
3KD-3	LVSAADKNGVKAA	91.7	13	1242.69
3KD-3	AADKGGGVKA	91.6	10	872.472
3KD-3	LAVNTVVHK	91.5	9	979.581
3KD-3	AVGGLKGLGK	91.3	10	898.56
3KD-3	HCYN(+0.98)ESGPSLVHR	90.9	13	1498.66	Deamidation (NQ)
3KD-3	PPKP	90.9	4	437.264
3KD-3	K(+42.01)PGKDLTKT	90.7	9	1028.59	Acetylation (Protein N-term)
3KD-3	RTTLLR	90.6	6	758.476
3KD-3	KTVDGPGSKL	90.5	10	1000.56
3KD-3	HTLDQLN(+0.98)EVK	90.4	10	1196.6	Deamidation (NQ)

## Sheet: 3KD-4
Source	Peptide	ALC (%)	Length	Mass	PTM
3KD-4	A(+42.01)STSTTLRSHSSS	99.9	13	1362.64	Acetylation (Protein N-term)
3KD-4	NDKPKTV	99.9	7	800.439
3KD-4	VVEPAKK	99.8	7	769.47
3KD-4	NN(+0.98)KPKTV	99.8	7	800.439	Deamidation (NQ)
3KD-4	ALGNTGHELGR	99.7	11	1123.57
3KD-4	RSSGGGNGGLGSGGSLR	99.7	17	1474.72
3KD-4	EERRL	99.7	5	701.382
3KD-4	SPN(+0.98)LPKLKPD	99.7	10	1108.61	Deamidation (NQ)
3KD-4	SPDLPKLKDP	99.6	10	1108.61
3KD-4	G(+42.01)ATP	99.4	4	386.18	Acetylation (Protein N-term)
3KD-4	T(+42.01)DKSEESAPAPVSH	99.1	14	1495.68	Acetylation (Protein N-term)
3KD-4	RSSNGGGGGLGSGGSLR	99	17	1474.72
3KD-4	EKKVPE	98.9	6	728.407
3KD-4	N(+0.98)GDDGRTGV	98.3	9	890.373	Deamidation (NQ)
3KD-4	PSLVRRGP	98	8	880.524
3KD-4	A(+42.01)GKL	98	4	429.259	Acetylation (Protein N-term)
3KD-4	SRSGGGGGGGLGSNSLRSS	97.8	19	1648.79
3KD-4	CTAP	97.2	4	390.157
3KD-4	LSDGVKK	97.2	7	745.433
3KD-4	LSN(+0.98)GVKK	96.9	7	745.433	Deamidation (NQ)
3KD-4	PDDPEDHDSEGAKP	96.9	14	1507.61
3KD-4	VN(+0.98)GALCGMEK	96.8	10	1021.46	Deamidation (NQ)
3KD-4	LSGLLYQ(+0.98)ERT	96.7	10	1179.61	Deamidation (NQ)
3KD-4	VYVHLK	96.4	6	757.449
3KD-4	SPPPPKPK	96.3	8	846.496
3KD-4	TPEEVKK	96	7	829.455
3KD-4	ELLKLH	95.9	6	751.459
3KD-4	KPPQRPP	95.7	7	818.476
3KD-4	DSPN(+0.98)LPKLKDP	95.1	11	1223.64	Deamidation (NQ)
3KD-4	EEKAAAK	94.9	7	745.397
3KD-4	EN(+0.98)ETVVKTR	94.9	9	1075.55	Deamidation (NQ)
3KD-4	SVKKQPL	94.3	7	798.496
3KD-4	V(+42.01)KLKDP	94.2	6	740.443	Acetylation (Protein N-term)
3KD-4	D(+42.01)PGP	93.4	4	426.175	Acetylation (Protein N-term)
3KD-4	T(+42.01)YSPN(+0.98)Y	92.6	6	786.307	Acetylation (Protein N-term); Deamidation (NQ)
3KD-4	TVAAKEQ	92.5	7	745.397
3KD-4	GTTGAPSGGVGHAG	91.9	14	1124.52
3KD-4	DDRVLK	91.8	6	744.413
3KD-4	ESGGADKQLS	91.6	10	990.462
3KD-4	S(+42.01)RAGFSSRGS	91.4	10	1052.5	Acetylation (Protein N-term)
3KD-4	KGGDTNYGGKGT	91.4	12	1153.54
3KD-4	KGVKVDEVGGE	91.2	11	1115.58
3KD-4	QKVV	91	4	472.301
3KD-4	ALFVESEEK	90.8	9	1050.52
3KD-4	T(+42.01)AM(+15.99)PDE	90.4	6	720.264	Acetylation (Protein N-term); Oxidation (M)
3KD-4	TQDKRL	90.3	6	759.424
3KD-4	P(+42.01)PCGCKYGP	90.2	9	962.399	Acetylation (Protein N-term)
3KD-4	VDSSFSH	90.2	7	777.329
3KD-4	ELVGG	90.1	5	473.248
3KD-4	SRSGGGGGGGLGSNSLGVSS	90	20	1648.78

## Sheet: 重复
			Source File	Scan	Peptide	Tag length	ALC (%)	Length	m/z	z	RT	Area	Mass	ppm	PTM	local confidence (%)	mode	tag(>=0.0%)
1*1	267	Ⅲ19	Hubei-3-20200820.raw	2791	A(+42.01)GKL	4	99.2	4	430.263	1	10.7828	5.52003e+06	429.259	-6.5	Acetylation (Protein N-term)	99 98 100 99	HCD	A(+42.01)GKL
	340	Ⅳ16	Hubei-4-20200820.raw	4866	A(+42.01)GKL	4	98	4	430.263	1	12.4889	1140477	429.259	-7.5	Acetylation (Protein N-term)	99 94 100 99	HCD	A(+42.01)GKL
2*2	224	Ⅱ104	Hubei-2-20200820.raw	5721	A(+42.01)TQ(+0.98)HRKV	7	92.1	7	441.741	2	12.3341	2.4676e+06	881.472	-6	Acetylation (Protein N-term); Deamidation (NQ)	100 100 100 99 98 70 78	HCD	A(+42.01)TQ(+0.98)HRKV
	311	Ⅲ63	Hubei-3-20200820.raw	2589	A(+42.01)TQ(+0.98)HRKV	7	92.4	7	441.74	2	8.5068	929409	881.472	-7.1	Acetylation (Protein N-term); Deamidation (NQ)	98 99 100 98 75 81 95	HCD	A(+42.01)TQ(+0.98)HRKV
3*2	128	Ⅱ4	Hubei-2-20200820.raw	12	ALDEASKK	8	99.9	8	431.234	2	0.1155	926039	860.46	-8.2		100 100 100 100 100 100 100 100	HCD	ALDEASKK
	254	Ⅲ5	Hubei-3-20200820.raw	26	ALDEASKK	8	99.8	8	431.234	2	0.7807	743879	860.46	-7.5		100 100 100 100 100 100 100 100	HCD	ALDEASKK
4*3	130	Ⅱ7	Hubei-2-20200820.raw	6743	ALGNTGHELGR	11	99.8	11	562.791	2	14.7906	167556	1123.57	-4.5		100 100 100 100 100 100 100 100 100 99 100	HCD	ALGNTGHELGR
	262	Ⅲ14	Hubei-3-20200820.raw	4432	ALGNTGHELGR	11	99.6	11	562.789	2	15.2659	233741	1123.57	-8.7		100 100 100 100 100 100 100 100 100 98 99	HCD	ALGNTGHELGR
	329	Ⅳ5	Hubei-4-20200824.raw	1714	ALGNTGHELGR	11	99.7	11	562.789	2	8.5185	59386.2	1123.57	-8.7		100 100 100 100 100 100 100 100 100 100 99	HCD	ALGNTGHELGR
5*2	56	Ⅰ55	Hubei-1-20200820-1.raw	2852	AN(+0.98)KGGGVAK	9	96.7	9	401.722	2	11.1226	3.47402e+06	801.434	-6.4	Deamidation (NQ)	99 99 100 96 87 92 98 100 100	HCD	AN(+0.98)KGGGVAK
	273	Ⅲ26	Hubei-3-20200820.raw	1455	AN(+0.98)KGGGVAK	9	97.7	9	401.722	2	3.9856	4539126	801.434	-5.8	Deamidation (NQ)	99 99 100 99 91 93 98 100 100	HCD	AN(+0.98)KGGGVAK
6*2	219	Ⅱ98	Hubei-2-20200820.raw	8288	EDETVVKTR	9	92.5	9	538.778	2	18.5311	85633.9	1075.55	-8.7		99 98 99 99 99 99 96 67 75	HCD	EDETVVKTR
	300	Ⅲ52	Hubei-3-20200820.raw	5729	EDETVVKTR	9	94.2	9	538.78	2	18.5205	78706.7	1075.55	-5.7		99 100 100 100 100 100 99 73 79	HCD	EDETVVKTR
7*2	265	Ⅲ17	Hubei-3-20200820.raw	1142	EERRL	5	99.4	5	351.696	2	2.9706	2.50561e+06	701.382	-6.4		99 100 100 99 99	HCD	EERRL
	331	Ⅳ8	Hubei-4-20200820.raw	743	EERRL	5	99.7	5	351.696	2	1.8307	443799	701.382	-7		100 100 100 100 99	HCD	EERRL
8*4	35	Ⅰ34	Hubei-1-20200820-1.raw	12398	ELLKLH	6	98.1	6	376.736	2	36.4108	517407	751.459	-3		95 94 100 100 100 100	HCD	ELLKLH
	157	Ⅱ35	Hubei-2-20200820.raw	13954	ELLKLH	6	97.6	6	376.736	2	36.2596	123732	751.459	-3.4		95 92 100 100 100 100	HCD	ELLKLH
	305	Ⅲ57	Hubei-3-20200820.raw	10650	ELLKLH	6	93.6	6	376.735	2	36.3184	150711	751.459	-5.8		83 81 99 99 100 99	HCD	ELLKLH
	351	Ⅳ27	Hubei-4-20200820.raw	12585	ELLKLH	6	95.9	6	376.735	2	36.3283	40430.4	751.459	-5.7		92 85 99 100 100 100	HCD	ELLKLH
9*2	111	Ⅰ112	Hubei-1-20200820-1.raw	6546	ERGAFSSRSGY	11	91	11	608.787	2	19.9236	198330	1215.56	-3.5		89 79 86 94 100 100 97 78 78 99 100	HCD	ERGAFSSRSGY
	154	Ⅱ33	Hubei-2-20200820.raw	8830	ERGAFSSRSGY	11	97.9	11	608.787	2	19.7825	209208	1215.56	-3.3		99 98 98 98 100 99 98 95 93 99 100	HCD	ERGAFSSRSGY
10*2	143	Ⅱ21	Hubei-2-20200820.raw	6538	ERQFSSRGS	9	98.8	9	527.255	2	14.3287	115700	1052.5	-5.2		99 97 99 100 100 100 100 98 98	HCD	ERQFSSRGS
	294	Ⅲ46	Hubei-3-20200820.raw	4165	ERQFSSRGS	9	94.8	9	527.255	2	14.652	81435	1052.5	-4.2		93 84 97 100 100 99 96 90 93	HCD	ERQFSSRGS
11*2	124	Ⅱ1	Hubei-2-20200820.raw	6383	ESVGKGAVHDVKD	13	99.9	13	670.839	2	14.0323	361691	1339.67	-7.3		100 100 100 100 100 100 100 100 100 100 100 100 100	HCD	ESVGKGAVHDVKD
	250	Ⅲ1	Hubei-3-20200820.raw	3957	ESVGKGAVHDVKD	13	99.9	13	670.84	2	14.2008	419966	1339.67	-6.3		100 100 100 100 100 100 100 100 100 100 100 100 100	HCD	ESVGKGAVHDVKD
12*2	138	Ⅱ15	Hubei-2-20200820.raw	6499	FNEKSKEL	8	99.6	8	497.761	2	14.2425	64246.4	993.513	-6.6		100 99 100 100 99 100 100 100	HCD	FNEKSKEL
	303	Ⅲ55	Hubei-3-20200820.raw	4117	FNEKSKEL	8	93.8	8	497.761	2	14.5483	43880.4	993.513	-6.5		97 97 100 99 97 76 85 99	HCD	FNEKSKEL
13*3	94	Ⅰ93	Hubei-1-20200820-1.raw	7890	GSGGGGGGLGSGGSLALGDH	20	93.1	20	785.363	2	23.689	525498	1568.72	-4.2		70 88 97 100 100 100 100 100 100 100 100 99 97 96 96 96 93 94 74 62	HCD	GSGGGGGGLGSGGSLALGDH
	188	Ⅱ67	Hubei-2-20200820.raw	10311	GSGGGGGGLGSGGSLALGDH	20	94.6	20	785.361	2	23.5921	705778	1568.72	-6.2		88 97 100 100 100 100 100 100 100 100 100 100 95 91 95 96 95 93 76 67	HCD	GSGGGGGGLGSGGSLALGDH
	302	Ⅲ53	Hubei-3-20200820.raw	7372	GSGGGGGGLGSGGSLALGDH	20	94.1	20	785.362	2	23.6112	556096	1568.72	-5.9		83 95 100 100 100 100 100 100 100 100 100 100 99 94 96 97 96 92 70 61	HCD	GSGGGGGGLGSGGSLALGDH
14*2	175	Ⅱ54	Hubei-2-20200820.raw	7968	GSGGGGGGLGSGGSLR	16	95.8	16	616.798	2	17.8179	636592	1231.59	-7.6		94 98 100 100 100 100 100 100 100 100 100 97 70 76 98 99	HCD	GSGGGGGGLGSGGSLR
	312	Ⅲ64	Hubei-3-20200820.raw	5342	GSGGGGGGLGSGGSLR	16	92.2	16	616.798	2	17.7114	663980	1231.59	-8		80 93 100 100 100 100 100 100 100 100 100 95 57 60 93 98	HCD	GSGGGGGGLGSGGSLR
15*3	19	Ⅰ18	Hubei-1-20200820-1.raw	4101	KPPQRPP	7	99.4	7	410.243	2	14.0974	882779	818.476	-6.7		100 100 100 98 99 99 100	HCD	KPPQRPP
	145	Ⅱ22	Hubei-2-20200820.raw	6088	KPPQRPP	7	98.7	7	410.243	2	13.9805	1.70589e+06	818.476	-6.1		100 100 100 96 97 99 100	HCD	KPPQRPP
	352	Ⅳ28	Hubei-4-20200820.raw	5943	KPPQRPP	7	95.7	7	410.244	2	14.1078	959073	818.476	-4.3		100 100 99 91 86 95 99	HCD	KPPQRPP
16*2	306	Ⅲ58	Hubei-3-20200820.raw	1279	LSDGVKK	7	93.3	7	373.721	2	3.0889	636506	745.433	-6.8		99 96 98 74 87 100 100	HCD	LSDGVKK
	343	Ⅳ19	Hubei-4-20200820.raw	930	LSDGVKK	7	97.2	7	373.721	2	2.2903	40807.8	745.433	-7.2		99 99 99 89 94 100 100	HCD	LSDGVKK
17*2	100	Ⅰ101	Hubei-1-20200824.raw	7923	LSGLLYEERT	10	92.5	10	590.81	2	25.3537	141378	1179.61	-6.2		100 100 99 99 100 99 93 84 69 82	HCD	LSGLLYEERT
	172	Ⅱ51	Hubei-2-20200824.raw	7674	LSGLLYEERT	10	96.4	10	590.81	2	25.7121	1.3492e+06	1179.61	-7.6		99 99 99 99 100 95 99 98 84 91	HCD	LSGLLYEERT
18*2	253	Ⅲ8	Hubei-3-20200820.raw	257	NDKPKTV	7	99.8	7	401.224	2	1.0891	26900000	800.439	-6.6		99 100 100 100 100 100 100	HCD	NDKPKTV
	326	Ⅳ2	Hubei-4-20200820.raw	280	NDKPKTV	7	99.9	7	401.224	2	0.23	5900232	800.439	-7.3		99 100 100 100 100 100 100	HCD	NDKPKTV
19*2	259	Ⅲ10	Hubei-3-20200820.raw	526	NN(+0.98)KPKTV	7	99.7	7	401.224	2	1.0891	26900000	800.439	-6.6	Deamidation (NQ)	98 100 100 100 100 100 100	HCD	NN(+0.98)KPKTV
	328	Ⅳ4	Hubei-4-20200820.raw	452	NN(+0.98)KPKTV	7	99.8	7	401.224	2	1.0497	4.07863e+06	800.439	-7.9	Deamidation (NQ)	99 100 100 100 100 100 100	HCD	NN(+0.98)KPKTV
20*2	271	Ⅲ23	Hubei-3-20200820.raw	1797	QKVV	4	98.4	4	473.305	1	5.4107	21300000	472.301	-6.5		95 99 100 100	HCD	QKVV
	367	Ⅳ43	Hubei-4-20200820.raw	3009	QKVV	4	91	4	473.305	1	6.8014	488436	472.301	-6.5		80 86 99 99	HCD	QKVV
21*2	266	Ⅲ18	Hubei-3-20200820.raw	4063	RSSNGGGGGLGSGGSLR	17	99.2	17	738.366	2	14.4623	2.53675e+06	1474.72	-3.8		99 100 100 99 100 99 97 98 98 99 100 100 99 99 99 100 100	HCD	RSSNGGGGGLGSGGSLR
	336	Ⅳ12	Hubei-4-20200824.raw	1566	RSSNGGGGGLGSGGSLR	17	99	17	738.366	2	8.2138	1.76961e+06	1474.72	-3.9		95 98 100 99 98 99 99 100 99 99 100 100 100 99 99 100 100	HCD	RSSNGGGGGLGSGGSLR
22*2	203	Ⅱ82	Hubei-2-20200820.raw	7816	SGGSGWSSRSGP	12	93.6	12	561.248	2	17.4501	40062.6	1120.49	-7.1		89 93 100 100 100 100 100 100 78 71 96 97	HCD	SGGSGWSSRSGP
	309	Ⅲ61	Hubei-3-20200820.raw	5202	SGGSGWSSRSGP	12	93	12	561.248	2	17.3451	88442.3	1120.49	-7.3		83 86 100 100 100 100 100 100 80 74 96 98	HCD	SGGSGWSSRSGP
23*3	136	Ⅱ12	Hubei-2-20200824.raw	5544	SPDLPKLKDP	10	99.6	10	370.543	3	19.1348	2.18297e+06	1108.61	-6.2		100 100 100 100 100 100 100 100 99 99	HCD	SPDLPKLKDP
	256	Ⅲ6	Hubei-3-20200824.raw	3846	SPDLPKLKDP	10	99.8	10	370.542	3	18.8163	5352768	1108.61	-8		100 100 100 100 100 100 100 100 99 99	HCD	SPDLPKLKDP
	333	Ⅳ9	Hubei-4-20200824.raw	4419	SPDLPKLKDP	10	99.6	10	370.542	3	18.79	6051433	1108.61	-7.5		100 100 100 100 100 100 100 100 98 98	HCD	SPDLPKLKDP
24*2	6	Ⅰ5	Hubei-1-20200824.raw	6460	SPDLPKLKPD	10	99.9	10	370.542	3	17.8701	1.49327e+06	1108.61	-8.1		100 100 100 100 100 100 100 100 99 100	HCD	SPDLPKLKPD
	255	Ⅲ4	Hubei-3-20200824.raw	3718	SPDLPKLKPD	10	99.8	10	370.542	3	18.8163	5352768	1108.61	-8		100 100 100 100 100 100 100 100 99 100	HCD	SPDLPKLKPD
25*3	69	Ⅰ70	Hubei-1-20200820-1.raw	4280	SRSGGGGGGGLGSGGSLRSS	20	95.6	20	825.397	2	14.4778	1.60091e+06	1648.79	-4.7		100 100 100 100 99 95 94 96 100 100 100 100 100 99 93 86 76 86 91 99	HCD	SRSGGGGGGGLGSGGSLRSS
	156	Ⅱ34	Hubei-2-20200820.raw	6477	SRSGGGGGGGLGSGGSLRSS	20	97.7	20	825.398	2	14.2596	8550587	1648.79	-4.1		100 100 100 100 99 99 98 99 100 100 100 100 100 100 99 97 98 71 96 99	HCD	SRSGGGGGGGLGSGGSLRSS
	284	Ⅲ36	Hubei-3-20200824.raw	1466	SRSGGGGGGGLGSGGSLRSS	20	95.9	20	825.397	2	8.1767	1.46711e+06	1648.79	-5.5		99 79 88 94 97 93 94 95 99 99 99 100 100 99 91 95 99 100 100 100	HCD	SRSGGGGGGGLGSGGSLRSS
26*4	32	Ⅰ29	Hubei-1-20200820-1.raw	4100	SVKKQPL	7	98.7	7	400.253	2	14.0974	1.09385e+06	798.496	-4.9		100 100 100 97 95 100 100	HCD	SVKKQPL
	140	Ⅱ18	Hubei-2-20200820.raw	6348	SVKKQPL	7	99.1	7	400.254	2	13.9805	954026	798.496	-4.7		100 100 100 99 96 99 99	HCD	SVKKQPL
	257	Ⅲ9	Hubei-3-20200820.raw	3891	SVKKQPL	7	99.8	7	400.253	2	14.0842		798.496	-5		100 100 100 100 99 100 100	HCD	SVKKQPL
	356	Ⅳ32	Hubei-4-20200820.raw	6057	SVKKQPL	7	94.3	7	400.253	2	14.1078	217818	798.496	-5.4		99 99 99 89 80 96 98	HCD	SVKKQPL
27*2	12	Ⅰ11	Hubei-1-20200824.raw	5326	SVKLGHPDTL	10	99.7	10	533.794	2	13.5028	5.6655e+06	1065.58	-7.7		99 99 100 100 100 99 100 100 100 100	HCD	SVKLGHPDTL
	141	Ⅱ19	Hubei-2-20200820.raw	9168	SVKLGHPDTL	10	99	10	533.795	2	20.5453	25359.1	1065.58	-6.2		96 98 100 100 100 100 98 98 100 100	HCD	SVKLGHPDTL
28*2	251	Ⅲ2	Hubei-3-20200820.raw	5122	VYVHLK	6	99.9	6	379.729	2	17.1875	236250	757.449	-6.1		100 100 100 100 100 100	HCD	VYVHLK
	347	Ⅳ24	Hubei-4-20200820.raw	7270	VYVHLK	6	96.4	6	379.73	2	17.0565	9889.48	757.449	-5		100 99 99 97 91 93	HCD	VYVHLK
			共计65个，单次个数28
